# Supplementary material for: Spatially Resolved Molecular Characterization of Noninvasive Follicular Thyroid Neoplasms with Papillary-like Nuclear Features (NIFTPs) Identifies a Distinct Proteomic Signature Associated with RAS-Mutant Lesions
Source: Int J Mol Sci. 2024 Dec 6;25(23):13115. doi: 10.3390/ijms252313115 (PMC11641690; doi:10.3390/ijms252313115)
Supplement: Supplementary file 1 [file ijms-25-13115-s001.zip]

Archive with 1 entries (1 files):
- ijms-3304051-supplementary.pdf
